# Supplementary material for: Inkjet Printing Infiltration of the Doped Ceria Interlayer in Commercial Anode-Supported SOFCs
Source: Nanomaterials (Basel). 2021 Nov 16;11(11):3095. doi: 10.3390/nano11113095 (PMC8622447; doi:10.3390/nano11113095)
Supplement: Supplementary file 1 [file nanomaterials-11-03095-s001.zip]

Archive with 1 entries (1 files):
- nanomaterials-1430217-supplementary.pdf
